# Supplementary material for: Genetic characteristics of Bacillus anthracis isolated from northwestern China from 1990 to 2016
Source: PLoS Negl Trop Dis. 2018 Nov 12;12(11):e0006908. doi: 10.1371/journal.pntd.0006908 (PMC6258423; doi:10.1371/journal.pntd.0006908)
Supplement: S1 Table — (XLSX) [file pntd.0006908.s002.xlsx]

## Sheet: Sheet1
Strain ID	Source	Province	Isolated year	canSNP assignment	MLVA15 genotype	vrrA	vrrB1	vrrB2	VrrC1	vrrC2	CG3	pXO1-aat	pXO2-at	VR12	VR16	VR17	VR19	VR23	VR32	VR35
GS201603	Sheep	Gansu	2016	A.Br.001/002	MLVA15-28	314	229	162	580	532	158	132	137	115	273	386	96	197	577	115
GS5	Human	Gansu	2016	A.Br.001/002	MLVA15-28	314	229	162	580	532	158	132	137	115	273	386	96	197	577	115
GS34	Yak	Gansu	1954	A.Br.Ames	MLVA15-30	314	229	162	580	532	158	132	139	115	273	386	96	197	577	115
GS201601	Human	Gansu	2016	A.Br.001/002	MLVA15-30	314	229	162	580	532	158	132	139	115	273	386	96	197	577	115
GS201602	Human	Gansu	2016	A.Br.001/002	MLVA15-30	314	229	162	580	532	158	132	139	115	273	386	96	197	577	115
GS201604	Sheep	Gansu	2016	A.Br.001/002	MLVA15-30	314	229	162	580	532	158	132	139	115	273	386	96	197	577	115
GS39	Soil	Gansu	1996	A.Br.001/002	MLVA15-31	314	229	162	580	532	158	132	141	115	273	386	96	197	577	115
GS41	Soil	Gansu	1996	A.Br.001/002	MLVA15-CHN14	314	229	162	580	532	158	126	0	115	0	0	96	197	577	115
GS40	Sheep	Gansu	1996	A.Br.001/002	MLVA15-CHN28	314	229	162	580	532	158	132	141	113	273	386	96	197	577	115
NM35	Cattle	Inner Mongolia	1955	A.Br.Ames	MLVA15-27	326	229	162	580	532	158	135	143	115	273	386	96	197	577	115
NM120	Human	Inner Mongolia	2010	A.Br.Ames	MLVA15-30	314	229	162	580	532	158	132	139	115	273	386	96	197	577	115
NM121	Human	Inner Mongolia	2011	A.Br.Ames	MLVA15-30	314	229	162	580	532	158	132	139	115	273	386	96	197	577	115
NM131	Human	Inner Mongolia	2012	A.Br.Ames	MLVA15-30	314	229	162	580	532	158	132	139	115	273	386	96	197	577	115
NM132	Human	Inner Mongolia	2012	A.Br.Ames	MLVA15-30	314	229	162	580	532	158	132	139	115	273	386	96	197	577	115
NM135	Human	Inner Mongolia	2013	A.Br.Ames	MLVA15-30	314	229	162	580	532	158	132	139	115	273	386	96	197	577	115
NM136	Human	Inner Mongolia	2013	A.Br.Ames	MLVA15-30	314	229	162	580	532	158	132	139	115	273	386	96	197	577	115
NM179	Human	Inner Mongolia	2015	A.Br.Ames	MLVA15-30	314	229	162	580	532	158	132	139	115	273	386	96	197	577	115
NM72	Human	Inner Mongolia	1998	A.Br.001/002	MLVA15-38	314	229	162	580	532	158	129	141	115	273	386	96	197	577	115
NM73	Soil	Inner Mongolia	1998	A.Br.001/002	MLVA15-38	314	229	162	580	532	158	129	141	115	273	386	96	197	577	115
NM130	Human	Inner Mongolia	2012	A.Br.001/002	MLVA15-38	314	229	162	580	532	158	129	141	115	273	386	96	197	577	115
NM80	Soil	Inner Mongolia	1997	A.Br.Aust94	MLVA15-58	314	229	162	400	532	158	123	137	115	273	378	96	209	577	109
NM133	Human	Inner Mongolia	2011	A.Br.Ames	MLVA15-CHN1	314	229	153	580	532	158	126	139	115	273	386	96	197	577	109
NM134	Human	Inner Mongolia	2011	A.Br.Ames	MLVA15-CHN1	314	229	153	580	532	158	126	139	115	273	386	96	197	577	109
NM122	Human	Inner Mongolia	2011	A.Br.001/002	MLVA15-CHN18	314	229	162	580	532	158	129	137	115	273	386	96	197	577	115
NM124	Human	Inner Mongolia	2011	A.Br.001/002	MLVA15-CHN18	314	229	162	580	532	158	129	137	115	273	386	96	197	577	115
NM125	Human	Inner Mongolia	2011	A.Br.001/002	MLVA15-CHN18	314	229	162	580	532	158	129	137	115	273	386	96	197	577	115
NM128	Human	Inner Mongolia	2011	A.Br.001/002	MLVA15-CHN18	314	229	162	580	532	158	129	137	115	273	386	96	197	577	115
NM129	Human	Inner Mongolia	2011	A.Br.001/002	MLVA15-CHN18	314	229	162	580	532	158	129	137	115	273	386	96	197	577	115
NM200	Human	Inner Mongolia	2016	A.Br.001/002	MLVA15-CHN18	314	229	162	580	532	158	129	137	115	273	386	96	197	577	115
NMJL1	Human	Inner Mongolia	2011	A.Br.001/002	MLVA15-CHN18	314	229	162	580	532	158	129	137	115	273	386	96	197	577	115
NM76	Sheep	Inner Mongolia	1997	A.Br.001/002	MLVA15-CHN24	314	229	162	580	532	158	132	151	115	273	386	96	197	577	115
NM126	Human	Inner Mongolia	2011	A.Br.Ames	MLVA15-CHN3	314	229	162	508	532	158	132	141	115	273	386	96	197	577	109
NM127	Human	Inner Mongolia	2011	A.Br.Ames	MLVA15-CHN3	314	229	162	508	532	158	132	141	115	273	386	96	197	577	109
NM79	Cattle	Inner Mongolia	1997	A.Br.001/002	MLVA15-CHN30	314	229	162	580	532	158	132	141	115	273	386	96	185	577	115
NM77	Cattle	Inner Mongolia	1974	A.Br.001/002	MLVA15-CHN32	314	229	162	580	532	158	132	147	115	273	386	96	197	577	115
NM74	Human	Inner Mongolia	1998	A.Br.001/002	MLVA15-CHN4	314	229	162	580	532	158	126	141	115	273	386	96	197	577	115
NM75	Cattle	Inner Mongolia	1997	A.Br.001/002	MLVA15-CHN4	314	229	162	580	532	158	126	141	115	273	386	96	197	577	115
NM168	Human	Inner Mongolia	2014	A.Br.Ames	MLVA15-CHN4	314	229	162	580	532	158	126	141	115	273	386	96	197	577	115
NM78	Sheep	Inner Mongolia	1974	A.Br.008/009	MLVA15-CHN50	314	229	162	616	604	158	135	137	115	273	386	99	197	514	109
NM123	Human	Inner Mongolia	2011	A.Br.Ames	MLVA15-CHN7	314	229	162	580	532	158	132	141	115	281	386	96	197	577	115
NM201	Human	Inner Mongolia	2016	A.Br.Ames	MLVA15-CHN8	314	229	162	580	532	158	132	145	115	273	386	96	197	577	115
QH47	Fur	Qinghai	1996	A.Br.Vollum	MLVA15-119	314	229	162	535	604	158	135	141	115	273	452	99	197	514	109
QH115	Human	Qinghai	2005	A.Br.001/002	MLVA15-29	314	229	162	580	532	158	132	143	115	273	386	96	197	577	115
QH48	Human	Qinghai	1996	A.Br.Aust94	MLVA15-58	314	229	162	400	532	158	123	137	115	273	378	96	209	577	109
QH49	Human	Qinghai	1996	A.Br.Aust94	MLVA15-58	314	229	162	400	532	158	123	137	115	273	378	96	209	577	109
SN178	Human	Shaanxi	2015	A.Br.001/002	MLVA15-38	314	229	162	580	532	158	129	141	115	273	386	96	197	577	115
SN201501	Human	Shaanxi	2015	A.Br.001/002	MLVA15-38	314	229	162	580	532	158	129	141	115	273	386	96	197	577	115
SN201501M	Mule	Shaanxi	2015	A.Br.001/002	MLVA15-38	314	229	162	580	532	158	129	141	115	273	386	96	197	577	115
SN201502	Human	Shaanxi	2015	A.Br.001/002	MLVA15-38	314	229	162	580	532	158	129	141	115	273	386	96	197	577	115
SN201502M	Mule	Shaanxi	2015	A.Br.001/002	MLVA15-38	314	229	162	580	532	158	129	141	115	273	386	96	197	577	115
SN201503	Human	Shaanxi	2015	A.Br.001/002	MLVA15-38	314	229	162	580	532	158	129	141	115	273	386	96	197	577	115
SN201503M	Mule	Shaanxi	2015	A.Br.001/002	MLVA15-38	314	229	162	580	532	158	129	141	115	273	386	96	197	577	115
SN201504	Human	Shaanxi	2015	A.Br.001/002	MLVA15-38	314	229	162	580	532	158	129	141	115	273	386	96	197	577	115
SN201504M	Mule	Shaanxi	2015	A.Br.001/002	MLVA15-38	314	229	162	580	532	158	129	141	115	273	386	96	197	577	115
SN201505	Human	Shaanxi	2015	A.Br.001/002	MLVA15-38	314	229	162	580	532	158	129	141	115	273	386	96	197	577	115
SN201505M	Mule	Shaanxi	2015	A.Br.001/002	MLVA15-38	314	229	162	580	532	158	129	141	115	273	386	96	197	577	115
SN201506	Human	Shaanxi	2015	A.Br.001/002	MLVA15-38	314	229	162	580	532	158	129	141	115	273	386	96	197	577	115
SN201507	Human	Shaanxi	2015	A.Br.001/002	MLVA15-38	314	229	162	580	532	158	129	141	115	273	386	96	197	577	115
SN201508	Human	Shaanxi	2015	A.Br.001/002	MLVA15-38	314	229	162	580	532	158	129	141	115	273	386	96	197	577	115
SN38	Goat	Shaanxi	1953	A.Br.001/002	MLVA15-CHN17	314	229	162	580	532	158	126	143	115	273	386	96	197	577	115
XJ4	Fur	Xinjiang	1981	A.Br.Vollum	MLVA15-126	314	229	162	535	604	158	135	139	115	273	452	99	197	514	109
XJ23	Fur	Xinjiang	1992	A.Br.Vollum	MLVA15-126	314	229	162	535	604	158	135	139	115	273	452	99	197	514	109
XJ32	Fur	Xinjiang	1981	A.Br.Vollum	MLVA15-126	314	229	162	535	604	158	135	139	115	273	452	99	197	514	109
XJ20	Fur	Xinjiang	1991	A.Br.008/009	MLVA15-158	314	229	162	616	604	153	135	137	115	273	386	99	197	514	109
XJ11	Dog	Xinjiang	1981	A.Br.008/009	MLVA15-161	314	229	162	616	604	153	132	137	115	273	386	99	197	514	103
XJ27	Human	Xinjiang	1981	A.Br.008/009	MLVA15-177	314	229	162	616	604	153	126	139	115	273	386	99	197	514	103
XJ8	Soil	Xinjiang	1992	A.Br.008/009	MLVA15-180	314	229	162	616	604	153	135	141	115	273	386	99	197	514	109
XJ33	Sheep	Xinjiang	1981	A.Br.008/009	MLVA15-180	314	229	162	616	604	153	135	141	115	273	386	99	197	514	109
XJ15	Fur	Xinjiang	1992	A.Br.008/009	MLVA15-184	314	229	162	616	604	153	141	141	115	273	394	99	197	514	109
XJ180	Cattle	Xinjiang	2016	A.Br.001/002	MLVA15-28	314	229	162	580	532	158	132	137	115	273	386	96	197	577	115
XJ12	Sheep	Xinjiang	1995	A.Br.001/002	MLVA15-31	314	229	162	580	532	158	132	141	115	273	386	96	197	577	115
XJ167	Cattle	Xinjiang	2014	A.Br.Ames	MLVA15-31	314	229	162	580	532	158	132	141	115	273	386	96	197	577	115
XJ186	Human	Xinjiang	2016	A.Br.Ames	MLVA15-31	314	229	162	580	532	158	132	141	115	273	386	96	197	577	115
XJ10	Unknown	Xinjiang	1981	A.Br.001/002	MLVA15-38	314	229	162	580	532	158	129	141	115	273	386	96	197	577	115
XJ17	Unknown	Xinjiang	1995	A.Br.001/002	MLVA15-38	314	229	162	580	532	158	129	141	115	273	386	96	197	577	115
XJ2	Sheep	Xinjiang	1992	A.Br.Aust94	MLVA15-58	314	229	162	400	532	158	123	137	115	273	378	96	209	577	109
XJ5	Soil	Xinjiang	1995	A.Br.Aust94	MLVA15-58	314	229	162	400	532	158	123	137	115	273	378	96	209	577	109
XJ6	Human	Xinjiang	1981	A.Br.Aust94	MLVA15-58	314	229	162	400	532	158	123	137	115	273	378	96	209	577	109
XJ7	Human	Xinjiang	1992	A.Br.Aust94	MLVA15-58	314	229	162	400	532	158	123	137	115	273	378	96	209	577	109
XJ16	Soil	Xinjiang	1992	A.Br.Aust94	MLVA15-58	314	229	162	400	532	158	123	137	115	273	378	96	209	577	109
XJ19	Fur	Xinjiang	1991	A.Br.Aust94	MLVA15-58	314	229	162	400	532	158	123	137	115	273	378	96	209	577	109
XJ21	Human	Xinjiang	1991	A.Br.Aust94	MLVA15-58	314	229	162	400	532	158	123	137	115	273	378	96	209	577	109
XJ25	Fur	Xinjiang	1981	A.Br.Aust94	MLVA15-58	314	229	162	400	532	158	123	137	115	273	378	96	209	577	109
XJ28	Fur	Xinjiang	1981	A.Br.Aust94	MLVA15-58	314	229	162	400	532	158	123	137	115	273	378	96	209	577	109
XJ29	Soil	Xinjiang	1984	A.Br.Aust94	MLVA15-58	314	229	162	400	532	158	123	137	115	273	378	96	209	577	109
XJ30	Soil	Xinjiang	1984	A.Br.Aust94	MLVA15-58	314	229	162	400	532	158	123	137	115	273	378	96	209	577	109
XJ143	Uunknown	Xinjiang	1993	A.Br.Aust94	MLVA15-58	314	229	162	400	532	158	123	137	115	273	378	96	209	577	109
XJ145	Unknown	Xinjiang	1993	A.Br.Aust94	MLVA15-58	314	229	162	400	532	158	123	137	115	273	378	96	209	577	109
XJ3	Human	Xinjiang	1993	A.Br.Aust94	MLVA15-60	314	229	162	400	460	158	123	137	115	273	378	96	209	577	109
XJ9	Soil	Xinjiang	1981	A.Br.Aust94	MLVA15-60	314	229	162	400	460	158	123	137	115	273	378	96	209	577	109
XJ14	Human	Xinjiang	1992	A.Br.Aust94	MLVA15-60	314	229	162	400	460	158	123	137	115	273	378	96	209	577	109
XJ142	Unknown	Xinjiang	1993	A.Br.Aust94	MLVA15-60	314	229	162	400	460	158	123	137	115	273	378	96	209	577	109
XJ144	Unknown	Xinjiang	1993	A.Br.Aust94	MLVA15-60	314	229	162	400	460	158	123	137	115	273	378	96	209	577	109
XJ139	Unknown	Xinjiang	1991	A.Br.001/002	MLVA15-CHN10	314	229	153	580	532	158	129	137	115	273	386	96	197	577	115
XJ18	Soil	Xinjiang	1991	A.Br.001/002	MLVA15-CHN11	314	229	153	580	532	158	132	137	115	273	386	96	197	577	115
XJ13	Soil	Xinjiang	1992	A.Br.001/002	MLVA15-CHN14	314	229	162	580	532	158	126	0	115	0	0	96	197	577	115
XJ147	Unknown	Xinjiang	1993	A.Br.001/002	MLVA15-CHN14	314	229	162	580	532	158	126	0	115	0	0	96	197	577	115
XJ148	Unknown	Xinjiang	1993	A.Br.001/002	MLVA15-CHN14	314	229	162	580	532	158	126	0	115	0	0	96	197	577	115
XJ26	Soil	Xinjiang	1992	A.Br.001/002	MLVA15-CHN29	314	229	162	580	532	158	132	141	115	273	378	96	197	577	115
XJ31	Fur	Xinjiang	1981	A.Br.001/002	MLVA15-CHN29	314	229	162	580	532	158	132	141	115	273	378	96	197	577	115
XJ146	Unknown	Xinjiang	1993	A.Br.Aust94	MLVA15-CHN36	314	229	162	400	532	158	123	0	115	0	0	96	209	577	109
XJ22	Human	Xinjiang	1993	A.Br.Aust94	MLVA15-CHN38	314	229	162	400	532	158	132	137	115	273	378	96	209	577	109
XJ1	Soil	Xinjiang	1992	A.Br.008/009	MLVA15-CHN41	314	229	162	616	532	153	135	0	115	0	0	99	197	514	115
XJ185	Human	Xinjiang	2016	A.Br.008/009	MLVA15-CHN42	314	229	162	616	532	153	135	137	115	273	386	99	197	577	115
XJ24	Sheep	Xinjiang	1992	A.Br.008/009	MLVA15-CHN48	314	229	162	616	604	153	135	141	115	273	394	99	197	514	109
XJ137	Unknown	Xinjiang	1991	A.Br.008/009	MLVA15-CHN48	314	229	162	616	604	153	135	141	115	273	394	99	197	514	109
